# Supplementary material for: Preparation of Resistant Starch Types III + V with Moderate Amylopullulanase and Its Effects on Bread Properties
Source: Foods. 2024 Apr 19;13(8):1251. doi: 10.3390/foods13081251 (PMC11049056; doi:10.3390/foods13081251)
Supplement: Supplementary file 1 [file foods-13-01251-s001.zip]

Archive with 1 entries (1 files):
- foods-2935316-supplementary.pdf
